# Supplementary material for: Analysis of the Peripapillary and Macular Regions Using OCT Angiography in Patients with Schizophrenia and Bipolar Disorder
Source: J Clin Med. 2021 Sep 13;10(18):4131. doi: 10.3390/jcm10184131 (PMC8472507; doi:10.3390/jcm10184131)
Supplement: Supplementary file 1 [file jcm-10-04131-s001.zip]

Archive with 1 entries (1 files):
- jcm-1345022-supplementary.pdf
